# Supplementary material for: Simultaneous determination of sarcosine and its related metabolites by gas chromatography-tandem mass spectrometry for prostate cancer diagnosis
Source: EXCLI J. 2018 Oct 16;17:965–79. doi: 10.17179/excli2018-1352 (PMC6295632; doi:10.17179/excli2018-1352)
Supplement: Supplementary data [file EXCLI-17-965-s-001.xlsx]

## Sheet: Figure 2
Supplementary data to Figure 2: Raw data for optimizing silyl derivatization for five substances at various reaction times: sarcosine, α-alanine, β-alanine, glycine, and creatinine
Compounds	Peak Area Vs Reaction Time (hour)
	0.5	1	1.5	2
Sarcosine	67121953	72583027	98121976	73536528
	65991351	67783449	97648624	77238151
	68835421	68783769	103154452	77662755
Mean	6.73162e+07	6.97167e+07	99641684	7.61458e+07
SD	1.43195e+06	2.53216e+06	3.05134e+06	2.26966e+06
a-Alanine	19254187	158730205	138658491	128654254
	19757491	143872145	141298893	139258944
	21578154	148951413	152221483	128918424
Mean	2.01966e+07	150517921	1.4406e+08	1.32277e+08
SD	1.22263e+06	7.55188e+06	7.19061e+06	6.0478e+06
b-Alanine	429259524	42648151	325548991	214096928
	387298688	41092188	311206112	199518744
	408678415	42392188	338251982	201445532
Mean	408412209	4.20442e+07	3.25002e+08	2.0502e+08
SD	2.09817e+07	834320	1.35312e+07	7.91932e+06
Glycine	90923312	60979452	70765548	48661515
	95816542	67156156	66115481	46035252
	88921452	66824836	68458856	47815452
Mean	91887102	6.49868e+07	6.84466e+07	47504073
SD	3.54714e+06	3.47443e+06	2.32506e+06	1.34053e+06
Creatinine	3109214585	3276945412	3385226632	4977952556
	2911481521	3530915215	3801846513	5627115682
	3320951512	3791984566	3593151614	5285484548
Mean	3.11388e+09	3533281731	3593408253	5.29685e+09
SD	2.04775e+08	2.57528e+08	2.0831e+08	3.24731e+08

## Sheet: Figure 3A
Supplementary data to Figure 3A: Raw data for chromatogram and mass spectrum of α-alanine in full-scan monitoring

## Sheet: Figure 3B
Supplementary data to Figure 3B: Raw data for chromatogram and mass spectrum of glycine in full-scan monitoring

## Sheet: Figure 3C
Supplementary data to Figure 3C: Raw data for chromatogram and mass spectrum of sarcosine in full-scan monitoring

## Sheet: Figure 3D
Supplementary data to Figure 3D: Raw data for chromatogram and mass spectrum of β-alanine in full-scan monitoring

## Sheet: Figure 3E
Supplementary data to Figure 3E: Raw data for chromatogram and mass spectrum of creatinine in full-scan monitoring

## Sheet: Figure 5
Supplementary data to Figure 5: Stabilities of trimethylsilyl derivatives of five substances
	Time (hour)	1st Peak area	1st Stability (%)	2nd Peak area	2nd Stability (%)	3rt Peak area	3rt Stability (%)	Avg. Peak area	Avg. Stability (%)	SD
α-alanine	0	13217549	96.245	13371825	105.327	13413229	99.559	13334201	100.377	4.59592
	0	13217549	100	13371825	100	13413229	100	13334201	100
	0.5	12711978	96.175	12317724	92.117	13790946	102.816	12940216	97.036	5.40122
	1	12244775	96.3247	11269363	91.489	12072732	87.541	11862290	91.7849	4.39932
	1.5	11789416	96.2812	10195731	90.473	12106415	100.279	11363854	95.6777	4.93077
	2	9792878	83.065	8680747	85.141	9098818	75.157	9.19081e+06	81.121	5.26825
	2.5	7497819	76.564	5774867	66.525	6593732	72.468	6.62214e+06	71.8523	5.04774
	3	5064627	67.548	4448057	77.0244	4755267	72.118	4.75598e+06	72.2301	4.7392
	3.5	4321697	85.331	3.44938e+06	77.548	3497356	73.547	3.75614e+06	78.8087	5.9923
	4	3230555	74.752	2760124	80.018	2492111	71.257	2.8276e+06	75.3423	4.41023
	4.5	1620963	50.176	1641694	59.479	1444029	57.944	1.5689e+06	55.8663	4.98738
	5	680756	41.997	764832	46.588	754187	52.228	733258	46.9377	5.12446
glycine	0	6504261	105.214	5881864	95.146	62143754	101.024	24843293	100.461	5.05753
	0	6504261	100	5881864	100	62143754	100	24843293	100
	0.5	6158364	94.682	6190485	105.247	61675812	99.247	24674887	99.7253	5.29872
	1	6411966	98.581	5393081	91.69	56207783	90.448	2.26709e+07	93.573	4.38129
	1.5	6522343	100.278	5873276	99.854	56470651	90.871	2.29554e+07	97.001	5.31297
	2	5739750	88.246	4443689	75.549	47326819	76.157	19170086	79.984	7.16156
	2.5	5033062	77.381	3851386	65.479	44772089	72.046	1.78855e+07	71.6353	5.96162
	3	4042593	62.153	4317994	73.412	42005449	67.594	1.67887e+07	67.7197	5.63055
	3.5	4608529	70.854	4796484	81.547	44278046	71.251	17894353	74.5507	6.06225
	4	4660758	71.657	3659578	62.218	43029578	69.242	17116638	67.7057	4.90346
	4.5	2810166	43.205	2947579	50.113	33757109	54.321	13171618	49.213	5.61238
	5	2949292	45.344	2242108	38.119	21243842	34.185	8.81175e+06	39.216	5.6598
Sarcosine	0	245527345	105.347	222295392	95.379	233624698	100.24	2.33816e+08	100.322	4.98451
	0	245527345	100	222295392	100	233624698	100	2.33816e+08	100
	0.5	237034554	96.541	234439389	105.463	234204087	100.248	235226010	100.751	4.48219
	1	248785493	101.327	209987821	91.69	218135870	91.275	2.25636e+08	94.764	5.68751
	1.5	235750446	96.018	241345147	105.382	226619927	94.825	234571840	98.7417	5.78155
	2	222317645	90.547	187839362	82.019	193708954	81.054	2.01289e+08	84.54	5.22454
	2.5	186659709	76.024	187028633	81.665	168409734	70.468	1.80699e+08	76.0523	5.59855
	3	181078872	73.751	160698281	70.168	193692225	81.047	1.7849e+08	74.9887	5.5441
	3.5	219943396	89.58	181960436	79.452	192482948	80.541	1.98129e+08	83.191	5.55976
	4	180105847	73.3547	192941912	84.247	192485338	80.542	1.88511e+08	79.3812	5.53815
	4.5	130632824	53.205	137670388	60.113	153719170	64.321	1.40674e+08	59.213	5.61238
	5	111191969	45.287	121966533	53.256	103603485	43.351	1.12254e+08	47.298	5.24979
β-alanine	0	14652134	106.108	12601680	91.259	13985588	101.281	1.37465e+07	99.5493	7.57444
	0	14652134	100	12601680	100	13985588	100	1.37465e+07	100
	0.5	14385172	98.178	13738100	109.018	13353300	95.479	13825524	100.892	7.16583
	1	11791891	80.479	10924963	86.6945	13311343	95.179	12009399	87.4508	7.37913
	1.5	11594204	79.1298	10455866	82.972	13142537	93.972	11730869	85.3579	7.70339
	2	10563309	72.094	10616789	84.249	9730473	69.575	1.03035e+07	75.306	7.84661
	2.5	7487094	51.099	6421060	50.954	8990076	64.281	7.63274e+06	55.4447	7.65283
	3	9737545	66.4582	6790667	53.887	9185315	65.677	8.57118e+06	62.0074	7.04331
	3.5	9272896	63.287	7663964	60.817	10389753	74.289	9108871	66.131	7.17216
	4	7645337	52.179	8218564	65.218	9262375	66.228	8.37543e+06	61.2083	7.83592
	4.5	3983769	27.189	4093152	32.481	5876716	42.0198	4.65121e+06	33.8966	7.51606
	5	2794895	19.075	2543309	20.1823	4482101	32.048	3273435	23.7684	7.19166
creatinine	0	12550655	98.284	12041652	94.298	13593181	106.448	12728496	99.6767	6.19357
	0	12550655	100	12041652	100	13593181	100	12728496	100
	0.5	13879016	110.584	12071877	100.251	15095962	111.055	13682285	107.297	6.10639
	1	14343591	114.286	12313793	102.26	15258346	112.25	13971910	109.599	6.43634
	1.5	13449031	107.158	13999384	116.258	16075051	118.258	14507822	113.891	5.91644
	2	10825994	86.2584	11695551	97.1258	11987119	88.1848	11502888	90.523	5.79875
	2.5	11945964	95.182	11093793	92.1285	11420719	84.018	1.14868e+07	90.4428	5.76973
	3	10047854	80.0584	8809492	73.1585	9281968	68.284	9.37977e+06	73.8336	5.91616
	3.5	10533012	83.924	8692266	72.185	11261679	82.848	10162319	79.6523	6.48924
	4	8396012	66.897	8463391	70.2843	10777218	79.284	9212207	72.1551	6.4019
	4.5	7410911	59.048	7294833	60.58	9542141	70.198	8.08263e+06	63.2753	6.04394
	5	6252862	49.821	7276698	60.4294	6822282	50.189	6.78395e+06	53.4798	6.02134

## Sheet: Tables 2, 3
Supplementary data to Tables 2 and 3: Raw data for Collision energy optimization
Collision energy optimization: 5 (Brown), 10 (Green), 15 (Red), 20 (Blue) and 25 (Pink) eV
	Collision energy optimization of α-alanine
	α-alanine 116>61	α-alanine 116>91	α-alanine 147>116	α-alanine 147>131
	α-alanine 190>147	α-alanine 190>149	α-alanine 190>167
	Collision energy optimization of glycine
	Glycine 102>75	Glycine 102>91	Glycine 147>102	Glycine 147>131
	Glycine 176>147	Glycine 176>149
	Collision energy optimization of sarcosine
	Sarcosine 116>73		Sarcosine 147>131
	Collision energy optimization of β-alanine
	β-alanine 102>61	β-alanine 102>63	β-alanine 102>91	β-alanine 147>91
	β-alanine 147>115	β-alanine 147>131	β-alanine 176>147	β-alanine 176>49
	β-alanine 176>167
	Collision energy optimization of creatinine
	Creatinine 73>58	Creatinine 73>61	Creatinine 100>59	Creatinine 100>73
	Creatinine 115>73	Creatinine 115>100	Creatinine 143>100	Creatinine 143>115

## Sheet: Table 4
Supplementary data to Table 4: Raw data for calibration curves for α-alanine, glycine, sarcosine, β-alanine, and creatinine
Concentration of α-alanine (µg/mL)	Peak Area of α-alanine				SD
	1st	2nd	3rd	Average
0.03	25359	88576	17877	43937.3	38838.8
0.06	13023	25154	16104	18093.7	6305.5
0.12	843	55229	25950	27340.7	27219.7
0.24	4763	225944	24577	85094.7	122381
0.49	21992	133594	77028	77538	55802.7
0.98	41225	54073	442383	179227	227990
1.95	108692	57301	399657	188550	184621
3.9	2312122	1175804	1908070	1.79867e+06	576005
7.81	6906541	4506219	7270499	6227753	1.50196e+06
15.6	37962376	34367576	18822434	3.03841e+07	1.01728e+07
31.3	21652490	78070104	42783476	4.7502e+07	2.85033e+07
62.5	85343440	111498904	120220432	105687592	1.81502e+07
125	214897472	211732768	181593200	2.02741e+08	1.83829e+07
250	367824256	438197280	343437840	3.83153e+08	4.92044e+07
500	770570016	711349440	641701824	707873760	6.45044e+07
Concentration of glycine (µg/mL)	Peak Area of glycine				SD
	1st	2nd	3rd	Average
0.03	5630	11407	10848	9295	3186.27
0.06	17313	2775	11124	10404	7295.69
0.12	14380	9473	19012	14288.3	4770.16
0.24	7176	2230	17412	8939.33	7743.08
0.49	4350	14961	29792	16367.7	12779.2
0.98	893459	53784	71308	339517	479808
1.95	309350	128387	36683	158140	138747
3.9	1172291	1397194	235521	935002	616117
7.81	4766239	4316980	3074061	4.05243e+06	876560
15.6	7153082	7880130	10322126	8.45178e+06	1.66006e+06
31.3	25639664	13606741	19960782	19735729	6.01962e+06
62.5	52340004	49984768	56181632	52835468	3.128e+06
125	85300184	93293176	131142480	103245280	2.4488e+07
250	259765824	282267296	329440784	2.90491e+08	3.55581e+07
500	573901760	584453792	459771136	5.39376e+08	6.91411e+07
Concentration of sarcosine (µg/mL)	Peak Area of sarcosine				SD
	1st	2nd	3rd	Average
0.012	83570	1271260	227253	527361	648229
0.024	193579	316805	149393	219926	86760
0.049	86330	320045	334782	247052	139385
0.098	190702	210510	211375	204196	11693.9
0.195	313102	943487	162507	473032	414325
0.390625	645704	2282434	373957	1.1007e+06	1.03239e+06
0.78125	1.45449e+06	4344838	935759	2.24503e+06	1.83689e+06
1.5625	2836934	5016584	4492988	4115502	1.1378e+06
3.125	6.26209e+06	31124556	8290128	1.52256e+07	1.38062e+07
6.25	1.65027e+07	54445084	54195228	4.17143e+07	2.18343e+07
12.5	79087246	70229824	70461180	7.32594e+07	5.04837e+06
25	157668760	221875264	157393920	1.78979e+08	3.71492e+07
50	380649072	423522240	374997584	3.93056e+08	2.65352e+07
Concentration of b-alanine (µg/mL)	Peak Area of b-alanine				SD
	1st	2nd	3rd	Average
0.06	29458	18814	25674	24648.7	5395.57
0.12	30941	21502	28058	26833.7	4837.14
0.24	72721	32783	55686	53730	20040.7
0.49	174367	100482	154412	143087	38222.2
0.98	356189	224322	290534	290348	65933.7
1.953	1069833	442646	958966	823815	334724
3.9	2436719	955832	1489716	1.62742e+06	749986
7.81	3371475	2955202	2592604	2.97309e+06	389744
15.625	8630616	2937744	4868778	5479046	2.89509e+06
31.25	14726004	12896958	10243303	1.26221e+07	2.25396e+06
62.5	33131220	27881683	28929584	29980829	2.77817e+06
Concentration of creatinine (µg/mL)	Peak Area of creatinine				SD
	1st	2nd	3rd	Average
0.012	91443	86132	87434	88336.3	2768.09
0.024	30143	27993	27240	28458.7	1506.48
0.049	25184	24122	27894	25733.3	1945.08
0.098	46972	43588	45437	45332.3	1694.43
0.195	187494	162751	143990	164745	21820.4
0.39	88693	77422	227668	131261	83680.9
0.78	170801	77392	1559821	602671	830231
1.56	85472	567627	3040244	1.23111e+06	1.58519e+06
3.12	1130152	2313091	6057763	3167002	2.57239e+06
6.24	13824130	2527531	20369600	1.22404e+07	9.02585e+06
12.5	10145876	47313064	191116800	82858580	9.55784e+07
25	172772560	157321056	178473784	1.69522e+08	1.09445e+07
50	489542272	540111808	442301376	4.90652e+08	4.89147e+07
100	1208429440	863848832	967269312	1013182528	1.76819e+08

## Sheet: Table 5
Supplementary data to Table 5: Raw data for % Recovery test
Analyte	Spiked Concentration	1st Peak area	1st Observed Concentration	2nd Peak area	2nd Observed Concentration	3rt Peak area	3rt Observed Concentration	Peak area	Average	Recovery
	(µg•mL-1)		(µg•mL-1)		(µg•mL-1)		(µg•mL-1)		(µg•mL-1)	(%)
α-Alanine	1	169534	0.927	220741	1.207	211780	1.158	200685	1.09733	109.733
	5	4154493	5.214	4154493	4.709	4154493	4.823	4154493	4.91533	98.3067
	10	17648115	9.061	18226581	9.358	17480612	8.975	1.77851e+07	9.13133	91.3133
Glycine	1	358571	1.035	341249	0.985	335359	0.968	345060	0.996	99.6
	5	1203755	5.021	1091555	4.553	1010521	4.215	1.10194e+06	4.59633	91.9267
	10	4931287	9.102	4873317	8.995	5010388	9.248	4.93833e+06	9.115	91.15
Sarcosine	1	3196557	1.214	2904286	1.103	2617280	0.994	2906041	1.10367	110.367
	5	32350290	4.847	32744074	4.906	33451549	5.012	3.28486e+07	4.92167	98.4333
	10	51422249	8.774	52424439	8.945	51328478	8.758	5.17251e+07	8.82567	88.2567
β-Alanine	1	463871	1.098	449930	1.065	484572	1.147	466124	1.10333	110.333
	5	2007695	5.274	1954400	5.134	1987519	5.221	1.9832e+06	5.20967	104.193
	10	3591001	10.244	3562957	10.164	3576629	10.203	3.57686e+06	10.2037	102.037
Creatinine	1	786019	0.996	767079	0.972	810483	1.027	787860	0.998333	99.8333
	5	10249390	5.225	10994800	5.605	11075226	5.646	1.07731e+07	5.492	109.84
	10	72478057	10.934	70913687	10.698	73081268	11.025	7.21577e+07	10.8857	108.857

[truncated: 1 more sheets: Table 6]
